# Supplementary material for: Association of Single-Nucleotide Polymorphisms in Interleukin Genes with Microbial Keratitis in a South Indian Population
Source: Pathogens. 2022 Nov 20;11(11):1387. doi: 10.3390/pathogens11111387 (PMC9692714; doi:10.3390/pathogens11111387)
Supplement: Supplementary file 1 [file pathogens-11-01387-s001.zip]

Archive with 1 entries (1 files):
- pathogens-2020443-supplementary.pdf
